# Supplementary material for: Comparison of Microbial Diversity of Two Typical Volcanic Soils in Wudalianchi, China
Source: Microorganisms. 2024 Mar 26;12(4):656. doi: 10.3390/microorganisms12040656 (PMC11051941; doi:10.3390/microorganisms12040656)
Supplement: Supplementary file 1 [file microorganisms-12-00656-s001.zip]

Archive with 1 entries (1 files):
- microorganisms-2898233-supplementary.pdf
